# Supplementary material for: All-Fiber Flexible Electrochemical Sensor for Wearable Glucose Monitoring
Source: Sensors (Basel). 2024 Jul 15;24(14):4580. doi: 10.3390/s24144580 (PMC11281184; doi:10.3390/s24144580)
Supplement: Supplementary file 1 [file sensors-24-04580-s001.zip]

Archive with 1 entries (1 files):
- sensors-3046571-supplementary.pdf
